# Supplementary material for: Understanding leptospirosis eco-epidemiology by environmental DNA metabarcoding of irrigation water from two agro-ecological regions of Sri Lanka
Source: PLoS Negl Trop Dis. 2020 Jul 23;14(7):e0008437. doi: 10.1371/journal.pntd.0008437 (PMC7377381; doi:10.1371/journal.pntd.0008437)
Supplement: S1 Table — (XLSX) [file pntd.0008437.s005.xlsx]

## Sheet: S1 Table
S1 Table. Concentration and quality of the extracted DNA.
Sample namea	Location (latitude, longitude)	Date of sampling	Date of DNA extraction	DNA concentration (ng/µl)	OD260/280
K01	7.270799, 80.574636	Dec. 20, 2018	Jan. 9, 2019	6.5	2
K02	7.275342, 80.573529	Dec. 20, 2018	Jan. 9, 2019	4.5	2.6
K03	7.284324, 80.562265	Dec. 20, 2018	Jan. 9, 2019	3.4	2.25
K04	7.284702, 80.554119	Dec. 20, 2018	Jan. 9, 2019	1.2	2.66
K05	7.267510, 80.549964	Dec. 20, 2018	Jan. 9, 2019	10	2.14
K06	7.257190, 80.564805	Dec. 20, 2018	Jan. 9, 2019	3.2	2.37
K07	7.244249, 80.563379	Dec. 20, 2018	Jan. 9, 2019	8.6	2.06
K08	7.246653, 80.557772	Dec. 20, 2018	Jan. 9, 2019	2.9	2.07
K09	7.227989, 80.557772	Dec. 20, 2018	Jan. 22, 2019	1.5	11.49
K10	7.217617, 80.569687	Dec. 20, 2018	Jan. 22, 2019	4.8	3.16
GK01	7.429545, 80.988066	Dec. 26, 2018	Jan. 22, 2019	2	3.77
GK02	7.438695, 80.986002	Dec. 26, 2018	Jan. 22, 2019	3.2	3.08
GK03	7.448917, 80.986002	Dec. 26, 2018	Jan. 22, 2019	5.2	2.17
GK04	7.468221, 80.984758	Dec. 26, 2018	Jan. 22, 2019	2.1	3.28
GK05	7.484813, 80.984758	Dec. 26, 2018	Jan. 22, 2019	2.7	3.88
GK06	7.494675, 80.985608	Dec. 26, 2018	Jan. 22, 2019	1.6	3.53
GK07	7.514869, 80.988627	Dec. 26, 2018	Feb. 24, 2019	47	1.69
GK08	7.523620, 80.979232	Dec. 26, 2018	Feb. 24, 2019	168.7	1.55
GK09	7.526760, 80.995162	Dec. 26, 2018	Feb. 24, 2019	2.2	4.5
GK10	7.507680, 81.003241	Dec. 26, 2018	Feb. 24, 2019	3.9	3.05
aDetailed locations of the sampling sites are indicated in Fig. 1.
