# Supplementary material for: Understanding leptospirosis eco-epidemiology by environmental DNA metabarcoding of irrigation water from two agro-ecological regions of Sri Lanka
Source: PLoS Negl Trop Dis. 2020 Jul 23;14(7):e0008437. doi: 10.1371/journal.pntd.0008437 (PMC7377381; doi:10.1371/journal.pntd.0008437)
Supplement: S2 Table — (XLSX) [file pntd.0008437.s006.xlsx]

## Sheet: Sheet1
S2 Table. Sequence counts and taxonomic profiling of bacterial species detected from water samples
Kingdom	Archaea	Archaea	Archaea	Bacteria	Bacteria	Bacteria	Bacteria	Bacteria	Bacteria	Bacteria	Bacteria	Bacteria	Bacteria	Bacteria	Bacteria	Bacteria	Bacteria	Bacteria	Bacteria	Bacteria	Bacteria	Bacteria	Bacteria	Bacteria	Bacteria	Bacteria	Bacteria	Bacteria	Bacteria	Bacteria	Bacteria	Bacteria	Bacteria	Bacteria	Bacteria	Bacteria	Bacteria	Bacteria	Bacteria	Bacteria	Bacteria	Bacteria	Bacteria	Bacteria	Bacteria	Bacteria	Bacteria	Bacteria	Bacteria
Phylum	Crenarchaeota	Crenarchaeota	Euryarchaeota	ABY1_OD1	Acidobacteria	Acidobacteria	Acidobacteria	Acidobacteria	Acidobacteria	Acidobacteria	Actinobacteria	Actinobacteria	Actinobacteria	Actinobacteria	Actinobacteria	Actinobacteria	Actinobacteria	Actinobacteria	Actinobacteria	Actinobacteria	Actinobacteria	Actinobacteria	Actinobacteria	Actinobacteria	Actinobacteria	Actinobacteria	Actinobacteria	Actinobacteria	Actinobacteria	Actinobacteria	Actinobacteria	Actinobacteria	Armatimonadetes	Armatimonadetes	Armatimonadetes	Bacteroidetes	Bacteroidetes	Bacteroidetes	Bacteroidetes	Bacteroidetes	Bacteroidetes	Bacteroidetes	Bacteroidetes	Bacteroidetes	Bacteroidetes	Bacteroidetes	Bacteroidetes	Bacteroidetes	Bacteroidetes
Class	Thaumarchaeota	Thaumarchaeota	Methanobacteria		Acidobacteria	Acidobacteria	Acidobacteria	Chloracidobacteria	Holophagae	Holophagae	Actinobacteria	Actinobacteria	Actinobacteria	Actinobacteria	Actinobacteria	Actinobacteria	Actinobacteria	Actinobacteria	Actinobacteria	Actinobacteria	Actinobacteria	Actinobacteria	Actinobacteria	Actinobacteria	Actinobacteria	Actinobacteria	Actinobacteria	Actinobacteria	Actinobacteria	Actinobacteria	Actinobacteria	Actinobacteria	Armatimonadia	Armatimonadia	CH21		Bacteroidia	Bacteroidia	Bacteroidia	Bacteroidia	Bacteroidia	Bacteroidia	Bacteroidia	Bacteroidia	Bacteroidia	Bacteroidia	Bacteroidia	Bacteroidia	Bacteroidia
Order	Cenarchaeales	Cenarchaeales	Methanobacteriales		Acidobacteriales	Acidobacteriales	Acidobacteriales		Holophagales	Holophagales		Acidimicrobiales	Acidimicrobiales	Actinomycetales	Actinomycetales	Actinomycetales	Actinomycetales	Actinomycetales	Actinomycetales	Actinomycetales	Actinomycetales	Actinomycetales	Actinomycetales	Actinomycetales	Actinomycetales	Actinomycetales	Actinomycetales	Actinomycetales	Actinomycetales	Actinomycetales	Actinomycetales	Actinomycetales	Armatimonadales	Armatimonadales			Bacteroidales	Bacteroidales	Bacteroidales	Bacteroidales	Bacteroidales	Bacteroidales	Bacteroidales	Bacteroidales	Bacteroidales	Bacteroidales	Bacteroidales	Bacteroidales	Bacteroidales
Family	Cenarchaeaceae	SAGMA-X	Methanobacteriaceae			Acidobacteriaceae	Acidobacteriaceae		Holophagaceae	Holophagaceae			CL500-29		ACK-M1	Corynebacteriaceae	Corynebacteriaceae	Dietziaceae	Geodermatophilaceae	Gordoniaceae	Microbacteriaceae	Microbacteriaceae	Microbacteriaceae	Microbacteriaceae	Microbacteriaceae	Microbacteriaceae	Microbacteriaceae	Micrococcaceae	Nocardioidaceae	Pseudonocardiaceae	Pseudonocardiaceae	Streptomycetaceae	Armatimonadaceae	Armatimonadaceae				Bacteroidaceae	Bacteroidaceae	Bacteroidaceae	Bacteroidaceae	Bacteroidaceae	Bacteroidaceae	Marinilabiaceae	Porphyromonadaceae	Porphyromonadaceae	Porphyromonadaceae	Prevotellaceae	Rikenellaceae
Genus			Methanobrevibacter				Acidobacterium			Geothrix						Corynebacterium	Corynebacterium	Dietzia	Geodermatophilus	Gordonia		Candidatus Aquiluna	Candidatus Rhodoluna	Candidatus Rhodoluna	Cryocola	Microcella	Yonghaparkia	Micrococcus		Actinomycetospora	Pseudonocardia	Streptomyces		Armatimonas				Bacteroides	Bacteroides	Bacteroides	Bacteroides	Bacteroides	Bacteroides			Paludibacter	Parabacteroides	Prevotella	Alistipes
Species	Unclassified		Unclassified		Unclassified	Unclassified			Unclassified		Unclassified	Unclassified		Unclassified		Unclassified	Corynebacterium tuberculostearicum	Unclassified	Unclassified	Gordonia terrae	Unclassified	Candidatus Aquiluna rubra	Unclassified	Candidatus Rhodoluna lacicola	Unclassified		Unclassified	Micrococcus luteus	Unclassified		Unclassified	Streptomyces scabrisporus	Unclassified			Unclassified	Unclassified	Unclassified	Bacteroides coprosuis	Bacteroides fragilis	Bacteroides intestinalis	Bacteroides plebeius	Bacteroides uniformis		Unclassified		Unclassified	Unclassified	Unclassified
	otu_17	otu_23	otu_127	otu_217	otu_224	otu_225	otu_226	otu_233	otu_235	otu_236	otu_249	otu_251	otu_257	otu_271	otu_274	otu_340	otu_368	otu_388	otu_399	otu_417	otu_441	otu_452	otu_453	otu_454	otu_459	otu_488	otu_502	otu_533	otu_669	otu_726	otu_737	otu_833	otu_972	otu_973	otu_975	otu_983	otu_991	otu_992	otu_998	otu_1002	otu_1004	otu_1007	otu_1011	otu_1013	otu_1014	otu_1021	otu_1022	otu_1034	otu_1053
K01_bacteria-16SV4	0	0	0	0	0	0	0	0	0	0	0	0	0	46	54	0	0	0	0	0	1353	440	6890	647	0	0	0	0	0	0	0	0	0	0	0	0	24	16	0	0	0	0	0	407	38	0	0	70	0
K02_bacteria-16SV4	0	0	0	0	0	0	0	0	0	0	0	0	0	45	0	0	0	0	0	0	845	125	7983	974	0	0	0	0	0	0	0	0	0	0	0	0	22	0	0	0	0	0	0	57	27	0	0	188	0
K03_bacteria-16SV4	34	41	0	0	0	0	0	0	0	0	0	0	0	0	127	0	0	0	0	0	1275	162	3404	31	0	0	0	0	0	0	0	0	0	0	0	0	93	0	0	0	15	0	0	0	122	0	0	939	24
K04_bacteria-16SV4	0	0	61	0	0	0	0	0	0	0	0	0	0	54	280	93	0	0	0	0	4180	0	7666	2762	0	0	0	0	0	0	0	0	0	0	0	0	546	0	0	26	0	0	17	0	0	0	0	207	0
K05_bacteria-16SV4	0	0	0	0	0	0	0	0	0	0	0	0	0	386	157	0	0	0	0	0	1099	3888	2637	0	0	0	0	0	0	0	0	0	0	0	0	0	294	0	0	0	0	0	0	64	16	0	0	0	0
K06_bacteria-16SV4	0	0	0	0	0	0	0	0	52	0	0	0	0	116	24	0	0	0	0	0	1131	20	2921	300	0	0	0	0	0	0	0	0	0	0	0	0	1853	0	0	192	950	0	0	0	2450	0	0	2285	0
K07_bacteria-16SV4	0	44	0	0	0	0	0	0	0	0	0	0	0	82	534	0	0	0	0	0	3906	518	5057	50	0	0	0	0	0	0	0	0	0	0	0	0	141	0	0	0	351	0	0	0	542	0	0	1050	0
K08_bacteria-16SV4	0	0	0	0	0	16	0	0	0	0	0	0	0	144	1181	0	0	0	0	0	2816	155	6626	486	0	0	0	0	0	0	0	0	0	0	0	0	174	0	0	22	117	0	22	40	259	0	0	679	0
K09_bacteria-16SV4	0	222	0	33	125	137	15	0	0	18	0	0	0	56	0	0	0	78	40	75	0	0	0	0	0	0	0	0	0	252	70	0	0	0	0	0	287	0	0	0	59	0	0	0	279	22	0	941	0
K10_bacteria-16SV4	66	51	0	0	0	0	0	0	0	0	0	0	0	69	190	0	0	0	0	0	1055	65	3087	151	0	0	0	82	0	0	0	0	0	0	0	0	123	0	157	0	0	0	0	0	185	0	0	770	0
GK01_bacteria-16SV4	0	0	0	0	0	0	0	0	0	0	0	0	0	139	291	0	0	0	0	0	1164	13088	6345	57	0	0	120	0	0	0	0	0	0	0	0	0	0	0	0	0	0	0	0	29	0	0	0	0	0
GK02_bacteria-16SV4	0	0	0	19	0	0	0	0	0	0	0	0	58	399	4575	0	0	0	0	0	9852	185	5308	2318	221	85	222	0	0	0	0	0	0	0	0	0	37	0	0	0	0	0	0	0	77	0	0	80	0
GK03_bacteria-16SV4	0	0	0	25	0	0	0	0	0	0	0	0	168	805	9082	0	0	0	0	0	6717	608	2314	590	255	61	224	0	0	0	0	72	0	0	0	0	22	0	0	63	0	0	0	0	0	0	0	245	0
GK04_bacteria-16SV4	0	0	0	0	0	0	0	0	0	0	0	0	27	1467	8809	0	0	0	0	0	1645	3661	2269	16	76	0	202	0	0	0	0	100	0	0	0	0	0	0	0	0	0	0	0	0	0	0	0	21	0
GK05_bacteria-16SV4	0	0	0	0	0	0	0	0	523	0	0	0	0	2223	1300	0	0	0	0	0	3012	490	2705	287	0	0	0	0	0	0	0	0	26	0	0	0	613	0	0	0	0	0	0	0	1106	0	16	30	0
GK06_bacteria-16SV4	0	0	0	0	0	0	0	0	0	0	0	0	0	57	51	0	0	0	0	0	1211	0	358	124	0	0	122	0	24	0	0	0	0	0	0	0	34	22	0	0	0	84	0	0	0	0	0	24	0
GK07_bacteria-16SV4	0	0	0	0	0	0	0	0	0	0	0	0	100	911	2845	0	0	0	0	0	2308	3527	2098	103	461	0	79	0	0	0	0	22	50	0	0	0	71	0	0	0	0	0	0	0	0	0	0	88	0
GK08_bacteria-16SV4	0	0	0	0	0	0	0	50	0	0	410	50	3153	673	4902	0	0	0	0	0	154	0	62	21	0	0	0	0	0	0	0	121	0	28	0	18	142	0	0	0	0	0	0	0	0	0	0	0	0
GK09_bacteria-16SV4	51	0	0	0	0	0	0	706	0	0	0	0	2607	568	13955	0	0	0	0	0	566	0	36	64	0	0	0	0	0	0	0	0	497	0	76	0	0	0	0	0	0	0	0	0	0	0	0	0	0
GK10_bacteria-16SV4	0	0	0	0	0	0	0	0	0	0	0	0	0	122	1128	0	0	0	0	0	2374	0	3800	2871	0	0	0	0	0	0	0	0	523	0	0	0	0	0	0	0	0	0	0	0	0	0	0	0	0
[truncated: 407 more columns]
